# Supplementary material for: Noscapine Acts as a Protease Inhibitor of In Vitro Elastase-Induced Collagen Deposition in Equine Endometrium
Source: Int J Mol Sci. 2021 May 19;22(10):5333. doi: 10.3390/ijms22105333 (PMC8159119; doi:10.3390/ijms22105333)
Supplement: Supplementary file 1 [file ijms-22-05333-s001.zip]

Archive with 1 entries (1 files):
- ijms-1205147-supplementary.pdf
